# Supplementary material for: Heritable variation at the chromosome 21 gene ERG is associated with acute lymphoblastic leukemia risk in children with and without Down syndrome
Source: Leukemia. 2019 Jul 11;33(11):2746–51. doi: 10.1038/s41375-019-0514-9 (PMC6858994; doi:10.1038/s41375-019-0514-9)
Supplement: Supplementary file 3 — Table S1 [file 41375_2019_514_MOESM3_ESM.xlsx]

## Sheet: Sheet1
Table S1 - P-values and odds ratios for lead SNPs in 11 genomic loci associated with childhood ALL in previously published GWAS, from the Latino GWAS meta-analysis.
Chr	position (hg19)	Locus	Gene	Latino meta-analysis top SNP	Meta-analysis P-value	Meta-analysis odds ratio (95% CI)
7	50335232	7p12.2	IKZF1	rs4917017	1.84 x 10-16	1.35 (1.28-1.42)
8	130156143	8q24		rs4617118	6.76 x 10-6	1.30 (1.20-1.40)
9	21970916	9p21.3	CDKN2A	rs3731249	1.63 x 10-9	1.92 (1.71-2.13)
10	8104208	10p14	GATA3	rs3824662	1.30 x 10-10	1.27 (1.20-1.34)
10	22420658	10p12.31	BMI1	rs12249914	2.46 x 10-9	0.78 (0.70-0.86)
10	22856019	10p12.2	PIP4K2A	rs10741006	3.47 x 10-11	1.35 (1.26-1.44)
10	63721176	10q21.2	ARID5B	rs7090445	1.37 x 10-56	0.56 (0.49-0.63)
10	126293309	10q26.13	LHPP	rs35837782	1.96 x 10-5	1.17 (1.10-1.24)
12	96647487	12q23.1	ELK3	rs4762291	3.85 x 10-4	0.87 (0.80-0.95)
14	23588731	14q11.2	CEBPE	rs2239635	2.54 x 10-19	0.72 (0.65-0.79)
17	38082807	17q12	IKZF3/GSDMB/ORMDL3	rs12603332	1.92 x 10-7	1.21 (1.14-1.28)
P-values and odds ratios calculated using fixed effects meta-analysis of association results from three non-overlapping Latino ALL GWAS: i) the California Cancer Records Linkage Project; ii) the California Childhood Leukemia Study; and iii) a Guatemalan childhood ALL study
