# Supplementary material for: Heritable variation at the chromosome 21 gene ERG is associated with acute lymphoblastic leukemia risk in children with and without Down syndrome
Source: Leukemia. 2019 Jul 11;33(11):2746–51. doi: 10.1038/s41375-019-0514-9 (PMC6858994; doi:10.1038/s41375-019-0514-9)
Supplement: Supplementary file 4 — Table S2 [file 41375_2019_514_MOESM4_ESM.xlsx]

## Sheet: Sheet1
Table S2 - Top 32 SNPs at ERG with P < 5.0 x 10-5 and minor allele frequency > 0.01 in the Latino GWAS meta-analysis, with replication in the non-Latino white CCRLP GWAS and in Latino and non-Latino white DS-ALL cases and DS controls from the International Study of Down Syndrome Acute Leukemia.
SNP rsID	Chromosome 21 location, bp (hg19)	Minor allele frequency§		Latino GWAS meta-analysis (Discovery)		CCRLP Non-Latino whites (Replication)		Overall ALL Meta-analysis*		Latino DS-ALL replication**		Non-Latino white DS-ALL replication**		Overall ALL + DS-ALL Meta-Analysis
		Latinos	Non-Latino whites	P-value	OR (95% CI)	P-value	OR (95% CI)	Pmeta	ORmeta (95% CI)	P-value	OR (95% CI)	P-value	OR (95% CI)	Pmeta	ORmeta (95% CI)
rs8131436	39789606	0.3626	0.3311	2.54462e-09	1.259 (1.184-1.335)	0.142329	1.080 (0.977-1.189)	5.23899e-13	1.208 (1.147-1.271)
rs8127488	39789438	0.3125	0.2691	2.93944e-08	1.236 (1.161-1.311)	0.177079	1.076 (0.969-1.183)	4.49796e-11	1.191 (1.130-1.254)
rs55681902	39784752	0.3121	0.258	3.84284e-08	1.242 (1.165-1.319)	0.0937508	1.100 (0.989-1.212)	1.06266e-11	1.202 (1.140-1.267)
rs28694319	39804283	0.2017	0.1168	5.60691e-07	1.264 (1.172-1.356)	0.811236	1.020 (0.859-1.181)	5.63798e-09	1.218 (1.140-1.301)
rs9976326	39776485	0.3038	0.2605	8.54323e-07	1.216 (1.138-1.294)	0.078425	1.106 (0.994-1.219)	1.19268e-09	1.184 (1.121-1.250)
rs2836371	39773528	0.3546	0.3292	1.20685e-06	1.203 (1.128-1.277)	0.00842963	1.150 (1.046-1.254)	6.78985e-11	1.186 (1.127-1.248)	0.016	1.445 (1.075-1.962)	0.696	1.068 (0.768-1.489)	9.36 X 10-12	1.189 (1.132-1.250)
rs139121659	39801416	0.1084	0.1009	1.95334e-06	1.250 (1.158-1.343)	0.994103	1.001 (0.851-1.15)	1.1524e-07	1.197 (1.120-1.279)
rs9974912	39802566	0.2246	0.1508	2.76999e-06	1.232 (1.145-1.32)	0.988932	0.999 (0.857-1.141)	2.69561e-07	1.182 (1.109-1.260)
rs13050780	39801290	0.2236	0.1695	3.24711e-06	1.230 (1.143-1.317)	0.937371	0.994 (0.853-1.136)	3.45362e-07	1.180 (1.107-1.257)
rs13048849	39799091	0.2199	0.1495	3.42746e-06	1.228 (1.141-1.315)	0.900762	0.991 (0.85-1.132)	4.95294e-07	1.177 (1.105-1.254)
rs76833843	39807354	0.07901	0.001297	8.2323e-06	0.700 (0.543-0.857)	NA	NA	NA	NA
rs9983914	39766421	0.352	0.3216	8.39483e-06	1.180 (1.107-1.253)	0.0143691	1.136 (1.034-1.237)	3.77526e-09	1.166 (1.108-1.227)
rs3787889	39770856	0.357	0.3232	1.01373e-05	1.181 (1.107-1.255)	0.0178919	1.133 (1.03-1.236)	6.50575e-09	1.165 (1.107-1.227)
rs9984638	39766569	0.3573	0.3224	1.02878e-05	1.177 (1.105-1.25)	0.0122409	1.139 (1.037-1.241)	4.11745e-09	1.165 (1.107-1.225)
rs2836388	39803026	0.08491	0.00149	1.03323e-05	0.717 (0.571-0.865)	NA	NA	NA	NA
rs743298	39765510	0.3042	0.2732	1.06453e-05	1.184 (1.109-1.26)	0.00713251	1.159 (1.051-1.266)	1.58928e-09	1.176 (1.116-1.239)
rs2836360	39764437	0.3502	0.3183	1.09385e-05	1.178 (1.105-1.25)	0.0205631	1.128 (1.026-1.23)	7.88494e-09	1.162 (1.104-1.223)
rs2836363	39766031	0.3531	0.3179	1.13056e-05	1.177 (1.104-1.25)	0.0177217	1.131 (1.029-1.234)	9.18548e-09	1.162 (1.104-1.223)
rs2836368	39769113	0.3499	0.3281	1.16384e-05	1.176 (1.103-1.248)	0.0143	1.135 (1.034-1.236)	6.09811e-09	1.163 (1.105-1.223)
rs12053730	39769249	0.3507	0.3272	1.18325e-05	1.176 (1.103-1.248)	0.0195423	1.129 (1.027-1.23)	9.73299e-09	1.161 (1.103-1.221)
rs2836357	39763354	0.3519	0.3186	1.21701e-05	1.177 (1.104-1.249)	0.0172009	1.132 (1.03-1.235)	7.18297e-09	1.163 (1.105-1.223)
rs2836367	39769032	0.3548	0.3279	1.31146e-05	1.174 (1.102-1.246)	0.012776	1.137 (1.036-1.238)	5.90961e-09	1.162 (1.105-1.222)
rs2836369	39769817	0.3038	0.2816	1.37272e-05	1.182 (1.106-1.257)	0.011259	1.148 (1.041-1.256)	4.76827e-09	1.171 (1.111-1.235)
rs2836366	39768750	0.3524	0.3285	1.37852e-05	1.174 (1.102-1.246)	0.0124897	1.138 (1.036-1.239)	5.73897e-09	1.162 (1.105-1.223)
rs2836359	39764211	0.3739	0.3253	1.59831e-05	1.173 (1.101-1.246)	0.0111769	1.141 (1.039-1.242)	6.4116e-09	1.163 (1.105-1.223)
rs2836361	39764588	0.3563	0.3274	1.70332e-05	1.172 (1.1-1.244)	0.00944493	1.144 (1.042-1.246)	5.27721e-09	1.163 (1.105-1.223)
rs140998596	39797149	0.08294	0.001429	1.72585e-05	0.723 (0.575-0.871)	NA	NA	NA	NA
rs2836362	39764784	0.3573	0.3277	1.80778e-05	1.171 (1.099-1.244)	0.00948239	1.144 (1.042-1.246)	7.29648e-09	1.162 (1.104-1.223)
rs2836364	39767874	0.3019	0.2737	1.87685e-05	1.178 (1.103-1.253)	0.00864364	1.155 (1.047-1.263)	4.6787e-09	1.171 (1.111-1.234)
rs2836365	39768274	0.3597	0.3289	2.00607e-05	1.170 (1.098-1.242)	0.0106	1.141 (1.04-1.242)	8.22606e-09	1.160 (1.103-1.221)
rs9983942	39766497	0.3539	0.3176	2.04468e-05	1.173 (1.099-1.246)	0.028	1.123 (1.020-1.226)	3.61024e-08	1.157 (1.098-1.218)
rs75743376	39807033	0.08491	0.001556	2.69902e-05	0.723 (0.571-0.874)	NA	NA	NA	NA
NA = not able to impute
§ SNP minor allele frequencies taken from the Genome Aggregation Database (gnomAD), Latino and European (non-Finnish) populations
* Meta-analysis of results from Latino GWAS meta-analysis (Discovery) and European CCRLP Replication set
** Genotyped using Taqman assay for rs2836371 in multi-ethnic Down syndrome ALL case-control study
