# Supplementary material for: Heritable variation at the chromosome 21 gene ERG is associated with acute lymphoblastic leukemia risk in children with and without Down syndrome
Source: Leukemia. 2019 Jul 11;33(11):2746–51. doi: 10.1038/s41375-019-0514-9 (PMC6858994; doi:10.1038/s41375-019-0514-9)
Supplement: Supplementary file 5 — Table S3 [file 41375_2019_514_MOESM5_ESM.xlsx]

## Sheet: Sheet1
Table S3 - Local admixture mapping results across a 2Mb region centered on the ERG locus, using genetic data from Latino cases and controls in the California Cancer Records Linkage Project (CCRLP).
P-values generated from logistic regression tests of the case-control differences in local NA ancestry while adjusting for global NA ancestry
Position of SNP rs8131436 is highlighted in yellow
Chr21 position (hg 19)	Locus genome statistic (LGS) coefficient	LGS_std	LGS_t-statistic	P-value	(-)log10 P
38784974	-0.00998978	0.093804	-0.106496	0.915189	0.0384894
38787577	-0.00998978	0.093804	-0.106496	0.915189	0.0384894
38789956	-0.00998978	0.093804	-0.106496	0.915189	0.0384894
38791673	-0.00998978	0.093804	-0.106496	0.915189	0.0384894
38794303	-0.00998978	0.093804	-0.106496	0.915189	0.0384894
38800069	-0.00998978	0.093804	-0.106496	0.915189	0.0384894
38803719	-0.00998978	0.093804	-0.106496	0.915189	0.0384894
38809694	-0.00998978	0.093804	-0.106496	0.915189	0.0384894
38813140	-0.00998978	0.093804	-0.106496	0.915189	0.0384894
38814509	-0.00998978	0.093804	-0.106496	0.915189	0.0384894
38815830	-0.00998978	0.093804	-0.106496	0.915189	0.0384894
38817699	-0.00918812	0.0938209	-0.0979326	0.921986	0.0352758
38822513	-0.00918812	0.0938209	-0.0979326	0.921986	0.0352758
38824959	-0.00918812	0.0938209	-0.0979326	0.921986	0.0352758
38827730	-0.00918812	0.0938209	-0.0979326	0.921986	0.0352758
38833578	-0.00918812	0.0938209	-0.0979326	0.921986	0.0352758
38835597	-0.00918812	0.0938209	-0.0979326	0.921986	0.0352758
38842339	-0.00918812	0.0938209	-0.0979326	0.921986	0.0352758
38844760	-0.00918812	0.0938209	-0.0979326	0.921986	0.0352758
38849740	-0.00918812	0.0938209	-0.0979326	0.921986	0.0352758
38853589	-0.00918812	0.0938209	-0.0979326	0.921986	0.0352758
38855995	-0.00918812	0.0938209	-0.0979326	0.921986	0.0352758
38859427	-0.00918812	0.0938209	-0.0979326	0.921986	0.0352758
38865964	-0.00918812	0.0938209	-0.0979326	0.921986	0.0352758
38875232	-0.00918812	0.0938209	-0.0979326	0.921986	0.0352758
38881787	-0.00918812	0.0938209	-0.0979326	0.921986	0.0352758
38885442	-0.00918812	0.0938209	-0.0979326	0.921986	0.0352758
38888744	-0.00918812	0.0938209	-0.0979326	0.921986	0.0352758
38889975	-0.00918812	0.0938209	-0.0979326	0.921986	0.0352758
38892250	-0.0102267	0.0938291	-0.108992	0.913208	0.0394301
38893603	-0.0102267	0.0938291	-0.108992	0.913208	0.0394301
38899379	-0.0102272	0.0938291	-0.108999	0.913204	0.0394324
38901620	-0.0102272	0.0938291	-0.108999	0.913204	0.0394324
38902521	-0.0102272	0.0938291	-0.108999	0.913204	0.0394324
38904351	-0.0102272	0.0938291	-0.108999	0.913204	0.0394324
38906560	-0.0102272	0.0938291	-0.108999	0.913204	0.0394324
38910567	-0.0102272	0.0938291	-0.108999	0.913204	0.0394324
38912725	-0.0102272	0.0938291	-0.108999	0.913204	0.0394324
38914894	-0.0102272	0.0938291	-0.108999	0.913204	0.0394324
38917439	-0.0102272	0.0938291	-0.108999	0.913204	0.0394324
38918134	-0.0102272	0.0938291	-0.108999	0.913204	0.0394324
38919617	-0.0102272	0.0938291	-0.108999	0.913204	0.0394324
38921259	-0.0102272	0.0938291	-0.108999	0.913204	0.0394324
38922025	-0.0102272	0.0938291	-0.108999	0.913204	0.0394324
38924516	-0.0102272	0.0938291	-0.108999	0.913204	0.0394324
38928850	-0.0184817	0.0939851	-0.196645	0.844105	0.0736034
38932492	-0.0184817	0.0939851	-0.196645	0.844105	0.0736034
38934053	-0.0184817	0.0939851	-0.196645	0.844105	0.0736034
38936128	-0.0184817	0.0939851	-0.196645	0.844105	0.0736034
38938991	-0.0184817	0.0939851	-0.196645	0.844105	0.0736034
38940208	-0.0184817	0.0939851	-0.196645	0.844105	0.0736034
38946086	-0.0184817	0.0939851	-0.196645	0.844105	0.0736034
38947442	-0.0184817	0.0939851	-0.196645	0.844105	0.0736034
38949860	-0.0184817	0.0939851	-0.196645	0.844105	0.0736034
38953724	-0.0184817	0.0939851	-0.196645	0.844105	0.0736034
38955073	-0.0184817	0.0939851	-0.196645	0.844105	0.0736034
38957271	-0.0184817	0.0939851	-0.196645	0.844105	0.0736034
38960160	-0.0184817	0.0939851	-0.196645	0.844105	0.0736034
38961827	-0.0184817	0.0939851	-0.196645	0.844105	0.0736034
38962781	-0.0184817	0.0939851	-0.196645	0.844105	0.0736034
38963945	-0.0184817	0.0939851	-0.196645	0.844105	0.0736034
38964590	-0.0184817	0.0939851	-0.196645	0.844105	0.0736034
38965477	-0.0184817	0.0939851	-0.196645	0.844105	0.0736034
38966405	-0.0184817	0.0939851	-0.196645	0.844105	0.0736034
38967478	-0.0184817	0.0939851	-0.196645	0.844105	0.0736034
38968686	-0.0131206	0.0939832	-0.139606	0.888971	0.0511122
38969449	-0.013125	0.0939831	-0.139652	0.888935	0.0511302
38970340	-0.0130238	0.0939907	-0.138565	0.889794	0.0507105
38971715	-0.0130238	0.0939907	-0.138565	0.889794	0.0507105
38973309	-0.0130238	0.0939907	-0.138565	0.889794	0.0507105
38978615	-0.00876115	0.0938926	-0.0933103	0.925657	0.0335499
38981922	-0.00876068	0.0938926	-0.0933053	0.925661	0.033548
38984964	-0.00876038	0.0938926	-0.0933021	0.925664	0.0335468
38986100	-0.00876038	0.0938926	-0.0933021	0.925664	0.0335468
38986894	-0.00876038	0.0938926	-0.0933021	0.925664	0.0335468
38987546	-0.00876038	0.0938926	-0.0933021	0.925664	0.0335468
38988346	-0.00876038	0.0938926	-0.0933021	0.925664	0.0335468
38989187	-0.00876038	0.0938926	-0.0933021	0.925664	0.0335468
38990994	-0.00876038	0.0938926	-0.0933021	0.925664	0.0335468
38995169	-0.00876038	0.0938926	-0.0933021	0.925664	0.0335468
38999236	-0.0087604	0.0938926	-0.0933023	0.925663	0.0335469
39003142	-0.0087604	0.0938926	-0.0933023	0.925663	0.0335469
39005810	-0.0087604	0.0938926	-0.0933023	0.925663	0.0335469
39008539	-0.0087604	0.0938926	-0.0933023	0.925663	0.0335469
39011073	-0.0087604	0.0938926	-0.0933023	0.925663	0.0335469
39013686	-0.0087604	0.0938926	-0.0933023	0.925663	0.0335469
39015290	-0.0087604	0.0938926	-0.0933023	0.925663	0.0335469
39017068	-0.0087604	0.0938926	-0.0933023	0.925663	0.0335469
39018162	-0.0087604	0.0938926	-0.0933023	0.925663	0.0335469
39019121	-0.0087604	0.0938926	-0.0933023	0.925663	0.0335469
39020348	-0.0087604	0.0938926	-0.0933023	0.925663	0.0335469
39021635	-0.0087604	0.0938926	-0.0933023	0.925663	0.0335469
39023502	-0.00874623	0.0938926	-0.0931514	0.925783	0.0334907
39023902	-0.00874623	0.0938926	-0.0931514	0.925783	0.0334907
39024846	-0.00874623	0.0938926	-0.0931514	0.925783	0.0334907
39025247	-0.00874623	0.0938926	-0.0931514	0.925783	0.0334907
39026239	-0.00874623	0.0938926	-0.0931514	0.925783	0.0334907
39026610	-0.00874623	0.0938926	-0.0931514	0.925783	0.0334907
39027567	-0.00874623	0.0938926	-0.0931514	0.925783	0.0334907
39028622	-0.00874623	0.0938926	-0.0931514	0.925783	0.0334907
39029823	-0.00874623	0.0938926	-0.0931514	0.925783	0.0334907
39030466	-0.00874623	0.0938926	-0.0931514	0.925783	0.0334907
39032477	-0.00793572	0.0938567	-0.0845515	0.932618	0.0302962
39034789	-0.00793572	0.0938567	-0.0845515	0.932618	0.0302962
39035897	-0.00793572	0.0938567	-0.0845515	0.932618	0.0302962
39036211	-0.00793572	0.0938567	-0.0845515	0.932618	0.0302962
39036763	-0.00793572	0.0938567	-0.0845515	0.932618	0.0302962
39037805	-0.00793572	0.0938567	-0.0845515	0.932618	0.0302962
39038990	-0.00793572	0.0938567	-0.0845515	0.932618	0.0302962
39039751	-0.00793572	0.0938567	-0.0845515	0.932618	0.0302962
39040120	-0.00793572	0.0938567	-0.0845515	0.932618	0.0302962
39040561	-0.00793572	0.0938567	-0.0845515	0.932618	0.0302962
39041923	-0.00793572	0.0938567	-0.0845515	0.932618	0.0302962
39045642	-0.00793572	0.0938567	-0.0845515	0.932618	0.0302962
39049101	-0.00793572	0.0938567	-0.0845515	0.932618	0.0302962
39050218	-0.00793572	0.0938567	-0.0845515	0.932618	0.0302962
39052655	-0.00793572	0.0938567	-0.0845515	0.932618	0.0302962
39053957	-0.00793572	0.0938567	-0.0845515	0.932618	0.0302962
39057841	-0.00793572	0.0938567	-0.0845515	0.932618	0.0302962
39059936	-0.00793572	0.0938567	-0.0845515	0.932618	0.0302962
39065239	-0.00793572	0.0938567	-0.0845515	0.932618	0.0302962
39066353	-0.00793572	0.0938567	-0.0845515	0.932618	0.0302962
39071226	-0.00793572	0.0938567	-0.0845515	0.932618	0.0302962
39075494	-0.00793572	0.0938567	-0.0845515	0.932618	0.0302962
39077259	-0.00793572	0.0938567	-0.0845515	0.932618	0.0302962
39080840	-0.00793572	0.0938567	-0.0845515	0.932618	0.0302962
39085066	-0.00793572	0.0938567	-0.0845515	0.932618	0.0302962
39086054	-0.00793572	0.0938567	-0.0845515	0.932618	0.0302962
39089664	-0.0232165	0.0937308	-0.247694	0.804372	0.0945433
39090431	-0.0232165	0.0937308	-0.247694	0.804372	0.0945433
39092297	-0.0232165	0.0937308	-0.247694	0.804372	0.0945433
39093432	-0.0232165	0.0937308	-0.247694	0.804372	0.0945433
39094160	-0.0232165	0.0937308	-0.247694	0.804372	0.0945433
39096139	-0.0232165	0.0937308	-0.247694	0.804372	0.0945433
39097603	-0.0232165	0.0937308	-0.247694	0.804372	0.0945433
39098850	-0.0232165	0.0937308	-0.247694	0.804372	0.0945433
39101003	-0.0232165	0.0937308	-0.247694	0.804372	0.0945433
39102048	-0.0232165	0.0937308	-0.247694	0.804372	0.0945433
39104120	-0.0232165	0.0937308	-0.247694	0.804372	0.0945433
39105350	-0.0232165	0.0937308	-0.247694	0.804372	0.0945433
39105783	-0.0232165	0.0937308	-0.247694	0.804372	0.0945433
39108054	-0.0232165	0.0937308	-0.247694	0.804372	0.0945433
39109831	-0.0232165	0.0937308	-0.247694	0.804372	0.0945433
39112708	-0.0232165	0.0937308	-0.247694	0.804372	0.0945433
39114242	0.0232165	0.0937308	-0.247694	0.804372	0.0945433
39115861	-0.0232165	0.0937308	-0.247694	0.804372	0.0945433
39117073	-0.0232165	0.0937308	-0.247694	0.804372	0.0945433
39118409	-0.0232165	0.0937308	-0.247694	0.804372	0.0945433
39119262	-0.0232165	0.0937308	-0.247694	0.804372	0.0945433
39120131	-0.0232165	0.0937308	-0.247694	0.804372	0.0945433
39121501	-0.0232165	0.0937308	-0.247694	0.804372	0.0945433
39122580	-0.0232165	0.0937308	-0.247694	0.804372	0.0945433
39123754	-0.0232165	0.0937308	-0.247694	0.804372	0.0945433
39129154	-0.0232165	0.0937308	-0.247694	0.804372	0.0945433
39130908	-0.0232165	0.0937308	-0.247694	0.804372	0.0945433
39133967	-0.0232165	0.0937308	-0.247694	0.804372	0.0945433
39135300	-0.0232165	0.0937308	-0.247694	0.804372	0.0945433
39136710	-0.0232165	0.0937308	-0.247694	0.804372	0.0945433
39139662	-0.0232165	0.0937308	-0.247694	0.804372	0.0945433
39145172	-0.0232165	0.0937308	-0.247694	0.804372	0.0945433
39146047	-0.0232165	0.0937308	-0.247694	0.804372	0.0945433
39147247	-0.0232165	0.0937308	-0.247694	0.804372	0.0945433
39150573	-0.0236841	0.0935792	-0.253092	0.800197	0.096803
39154032	-0.0236841	0.0935791	-0.253091	0.800198	0.0968028
39160034	-0.0236841	0.0935791	-0.253091	0.800198	0.0968028
39165768	-0.0236841	0.0935791	-0.253091	0.800198	0.0968028
39168062	-0.0236841	0.0935791	-0.253091	0.800198	0.0968028
39170839	-0.0236841	0.0935791	-0.253091	0.800198	0.0968028
39173671	-0.0236841	0.0935791	-0.253091	0.800198	0.0968028
39175467	-0.0236841	0.0935791	-0.253091	0.800198	0.0968028
39178806	-0.0236841	0.0935791	-0.253091	0.800198	0.0968028
39180799	-0.0236841	0.0935791	-0.253091	0.800198	0.0968028
39182197	-0.0259582	0.0936088	-0.277305	0.781546	0.107045
39182785	-0.0259582	0.0936088	-0.277305	0.781546	0.107045
39183533	-0.0259582	0.0936088	-0.277305	0.781546	0.107045
39184628	-0.0259582	0.0936088	-0.277305	0.781546	0.107045
39186792	-0.0259582	0.0936088	-0.277305	0.781546	0.107045
39187992	-0.0259582	0.0936088	-0.277305	0.781546	0.107045
39188732	-0.0259582	0.0936088	-0.277305	0.781546	0.107045
39190649	-0.0259582	0.0936088	-0.277305	0.781546	0.107045
39192552	-0.0259582	0.0936088	-0.277305	0.781546	0.107045
39194813	-0.0259582	0.0936088	-0.277305	0.781546	0.107045
39195466	-0.0259582	0.0936088	-0.277305	0.781546	0.107045
39197410	-0.0259582	0.0936088	-0.277305	0.781546	0.107045
39201308	-0.0259582	0.0936088	-0.277305	0.781546	0.107045
39202275	-0.0259582	0.0936088	-0.277305	0.781546	0.107045
39203365	-0.0259582	0.0936088	-0.277305	0.781546	0.107045
39205104	-0.0259582	0.0936088	-0.277305	0.781546	0.107045
39206100	-0.0259582	0.0936088	-0.277305	0.781546	0.107045
39207399	-0.0259582	0.0936088	-0.277305	0.781546	0.107046
39208744	-0.0259582	0.0936088	-0.277305	0.781546	0.107046
39210004	-0.0259582	0.0936088	-0.277305	0.781546	0.107046
39211005	-0.0259582	0.0936088	-0.277305	0.781546	0.107046
39213020	-0.0259582	0.0936088	-0.277305	0.781546	0.107046
39214994	-0.0259582	0.0936088	-0.277305	0.781546	0.107046
39216649	-0.0259582	0.0936088	-0.277305	0.781546	0.107046
39217472	-0.0259582	0.0936088	-0.277305	0.781546	0.107046
39219379	-0.0259582	0.0936088	-0.277305	0.781546	0.107046
39220549	-0.0259582	0.0936088	-0.277305	0.781546	0.107046
39223407	-0.0259582	0.0936088	-0.277305	0.781546	0.107046
39225695	-0.0216068	0.0934593	-0.23119	0.817167	0.087689
39226774	-0.0216068	0.0934593	-0.23119	0.817167	0.087689
39229040	-0.0194266	0.0933835	-0.208031	0.835205	0.0782069
39230420	-0.0194266	0.0933835	-0.208031	0.835205	0.0782069
39231891	-0.0194266	0.0933835	-0.208031	0.835205	0.0782069
39233167	-0.0194266	0.0933835	-0.208031	0.835205	0.0782069
39234343	-0.0194266	0.0933835	-0.208031	0.835205	0.0782069
39236116	-0.0194266	0.0933835	-0.208031	0.835205	0.0782069
39240050	-0.0194266	0.0933835	-0.208031	0.835205	0.0782069
39242826	-0.0194266	0.0933835	-0.208031	0.835205	0.0782069
39244171	-0.0194266	0.0933835	-0.208031	0.835205	0.0782069
39245766	-0.0194266	0.0933835	-0.208031	0.835205	0.0782069
39247096	-0.0194266	0.0933835	-0.208031	0.835205	0.0782069
39250915	-0.0194343	0.0933838	-0.208112	0.835142	0.0782398
39252203	-0.0219327	0.0934597	-0.234675	0.814461	0.0891299
39252701	-0.0219327	0.0934597	-0.234675	0.814461	0.0891299
39254093	-0.0214206	0.0935816	-0.228898	0.818948	0.0867436
39255727	0.0074029	0.0927792	0.0797905	0.936404	0.0285368
39256674	0.0074029	0.0927792	0.0797905	0.936404	0.0285368
39257928	0.0074029	0.0927792	0.0797905	0.936404	0.0285368
39262065	0.0074029	0.0927792	0.0797905	0.936404	0.0285368
39268012	0.0074029	0.0927792	0.0797905	0.936404	0.0285368
39268944	0.0074029	0.0927792	0.0797905	0.936404	0.0285368
39270408	0.0074029	0.0927792	0.0797905	0.936404	0.0285368
39275581	0.0074029	0.0927792	0.0797905	0.936404	0.0285368
39277594	0.0074029	0.0927792	0.0797905	0.936404	0.0285368
39278677	0.0074029	0.0927792	0.0797905	0.936404	0.0285368
39282854	0.0074029	0.0927792	0.0797905	0.936404	0.0285368
39285453	0.00740394	0.0927792	0.0798017	0.936395	0.0285409
39286766	0.00740394	0.0927792	0.0798017	0.936395	0.0285409
39291184	0.00740394	0.0927792	0.0798017	0.936395	0.0285409
39293519	0.00740394	0.0927792	0.0798017	0.936395	0.0285409
39297040	0.00740394	0.0927792	0.0798017	0.936395	0.0285409
39307882	0.00740394	0.0927792	0.0798017	0.936395	0.0285409
39313980	0.00740394	0.0927792	0.0798017	0.936395	0.0285409
39316940	0.00740394	0.0927792	0.0798017	0.936395	0.0285409
39317763	0.00740394	0.0927792	0.0798017	0.936395	0.0285409
39320749	0.00740394	0.0927792	0.0798017	0.936395	0.0285409
39325234	0.00740394	0.0927792	0.0798017	0.936395	0.0285409
39326368	0.00740394	0.0927792	0.0798017	0.936395	0.0285409
39328892	-0.042659	0.092586	-0.460749	0.644978	0.190455
39330134	-0.042659	0.092586	-0.460749	0.644978	0.190455
39331725	-0.042659	0.092586	-0.460749	0.644978	0.190455
39334541	-0.042659	0.092586	-0.460749	0.644978	0.190455
39337141	-0.042659	0.092586	-0.460749	0.644978	0.190455
39338505	-0.042659	0.092586	-0.460749	0.644978	0.190455
39340712	-0.042659	0.092586	-0.460749	0.644978	0.190455
39343468	-0.042659	0.092586	-0.460749	0.644978	0.190455
39345168	-0.042659	0.092586	-0.460749	0.644978	0.190455
39345612	0.042659	0.092586	-0.460749	0.644978	0.190455
39346528	-0.042659	0.092586	-0.460749	0.644978	0.190455
39348816	-0.042659	0.092586	-0.460749	0.644978	0.190455
39353961	-0.042659	0.092586	-0.46075	0.644978	0.190455
39355720	-0.0426663	0.0925862	-0.460828	0.644922	0.190493
39357533	-0.0399554	0.092617	-0.431404	0.666174	0.176412
39359907	-0.0399542	0.092617	-0.431391	0.666184	0.176406
39360803	-0.0399542	0.092617	-0.431391	0.666184	0.176406
39361545	-0.0399542	0.092617	-0.431391	0.666184	0.176406
39362943	0.0399542	0.092617	-0.431391	0.666184	0.176406
39363790	0.0399542	0.092617	-0.431391	0.666184	0.176406
39364324	0.0399542	0.092617	-0.431391	0.666184	0.176406
39365472	-0.0399542	0.092617	-0.431391	0.666184	0.176406
39365730	-0.0399542	0.092617	-0.431391	0.666184	0.176406
39367443	-0.0399542	0.092617	-0.431391	0.666184	0.176406
39368042	-0.0399542	0.092617	-0.431391	0.666184	0.176406
39368794	-0.0399542	0.092617	-0.431391	0.666184	0.176406
39370099	-0.0399542	0.092617	-0.431391	0.666184	0.176406
39376424	-0.0399542	0.092617	-0.431391	0.666184	0.176406
39382095	-0.034193	0.092647	-0.369068	0.712077	0.147473
39384735	-0.034193	0.092647	-0.369068	0.712077	0.147473
39388843	-0.034193	0.092647	-0.369068	0.712077	0.147473
39391088	-0.034193	0.092647	-0.369068	0.712077	0.147473
39394850	-0.034193	0.092647	-0.369068	0.712077	0.147473
39396608	-0.034193	0.092647	-0.369068	0.712077	0.147473
39399981	-0.034193	0.092647	-0.369068	0.712077	0.147473
39402626	-0.034193	0.092647	-0.369068	0.712077	0.147473
39404351	-0.034193	0.092647	-0.369068	0.712077	0.147473
39407134	-0.034193	0.092647	-0.369068	0.712077	0.147473
39409289	-0.034193	0.092647	-0.369068	0.712077	0.147473
39412234	-0.034193	0.092647	-0.369068	0.712077	0.147473
39415891	-0.034193	0.092647	-0.369068	0.712077	0.147473
39418485	-0.034193	0.092647	-0.369068	0.712077	0.147473
39424167	-0.034193	0.092647	-0.369068	0.712077	0.147473
39426260	-0.034193	0.092647	-0.369068	0.712077	0.147473
39434658	-0.034193	0.092647	-0.369068	0.712077	0.147473
39439370	-0.034193	0.092647	-0.369068	0.712077	0.147473
39441730	-0.034193	0.092647	-0.369068	0.712077	0.147473
39450558	-0.0172443	0.0925361	-0.186353	0.852168	0.0694746
39455510	-0.0172443	0.0925361	-0.186353	0.852168	0.0694746
39463757	-0.0172443	0.0925361	-0.186353	0.852168	0.0694746
39467013	-0.0172443	0.0925361	-0.186353	0.852168	0.0694746
39474743	-0.0172443	0.0925361	-0.186353	0.852168	0.0694746
39483524	-0.0172443	0.0925361	-0.186353	0.852168	0.0694746
39485842	-0.0172443	0.0925361	-0.186353	0.852168	0.0694746
39491202	-0.0172443	0.0925361	-0.186353	0.852168	0.0694746
39496361	-0.0172443	0.0925361	-0.186353	0.852168	0.0694746
39501464	-0.0172443	0.0925361	-0.186353	0.852168	0.0694746
39506207	-0.0172443	0.0925361	-0.186353	0.852168	0.0694746
39511028	-0.0172443	0.0925361	-0.186353	0.852168	0.0694746
39516852	-0.0172443	0.0925361	-0.186353	0.852168	0.0694746
39521110	-0.0172443	0.0925361	-0.186353	0.852168	0.0694746
39525549	-0.0172443	0.0925361	-0.186353	0.852168	0.0694746
39531534	-0.0172443	0.0925361	-0.186353	0.852168	0.0694746
39536529	-0.0172443	0.0925361	-0.186353	0.852168	0.0694746
39539111	-0.0172443	0.0925361	-0.186353	0.852168	0.0694746
39544159	-0.0172443	0.0925361	-0.186353	0.852168	0.0694746
39555810	-0.0172443	0.0925361	-0.186353	0.852168	0.0694746
39562750	-0.0172443	0.0925361	-0.186353	0.852168	0.0694746
39564794	-0.0172443	0.0925361	-0.186353	0.852168	0.0694746
39568996	-0.0172443	0.0925361	-0.186353	0.852168	0.0694746
39573762	-0.0172443	0.0925361	-0.186353	0.852168	0.0694746
39574717	-0.0172443	0.0925361	-0.186353	0.852168	0.0694746
39577250	-0.0172443	0.0925361	-0.186353	0.852168	0.0694746
39582058	-0.0172443	0.0925361	-0.186353	0.852168	0.0694746
39585809	-0.0172443	0.0925361	-0.186353	0.852168	0.0694746
39590544	-0.0172443	0.0925361	-0.186353	0.852168	0.0694746
39591296	-0.0172443	0.0925361	-0.186353	0.852168	0.0694746
39593581	-0.0172443	0.0925361	-0.186353	0.852168	0.0694746
39594354	-0.0172443	0.0925361	-0.186353	0.852168	0.0694746
39595476	-0.0172443	0.0925361	-0.186353	0.852168	0.0694746
39596366	-0.0172443	0.0925361	-0.186353	0.852168	0.0694746
39597453	-0.0172443	0.0925361	-0.186353	0.852168	0.0694746
39598054	-0.0172443	0.0925361	-0.186353	0.852168	0.0694746
39599137	-0.0172443	0.0925361	-0.186353	0.852168	0.0694746
39600399	-0.0172443	0.0925361	-0.186353	0.852168	0.0694746
39601127	-0.0172443	0.0925361	-0.186353	0.852168	0.0694746
39603182	-0.0172443	0.0925361	-0.186353	0.852168	0.0694746
39604658	-0.0172443	0.0925361	-0.186353	0.852168	0.0694746
39606769	-0.0172443	0.0925361	-0.186353	0.852168	0.0694746
39611222	-0.0172443	0.0925361	-0.186353	0.852168	0.0694746
39613774	-0.0172443	0.0925361	-0.186353	0.852168	0.0694746
39616315	-0.0172443	0.0925361	-0.186353	0.852168	0.0694746
39621213	-0.0172443	0.0925361	-0.186353	0.852168	0.0694746
39627581	-0.0172443	0.0925361	-0.186353	0.852168	0.0694746
39628793	-0.0172443	0.0925361	-0.186353	0.852168	0.0694746
39633192	-0.0231858	0.0925074	-0.250637	0.802094	0.0957745
39633806	-0.0231858	0.0925074	-0.250637	0.802094	0.0957745
39635924	-0.0231858	0.0925074	-0.250637	0.802094	0.0957745
39637467	-0.0231858	0.0925074	-0.250637	0.802094	0.0957745
39641286	-0.0231858	0.0925074	-0.250637	0.802094	0.0957745
39644613	-0.0231858	0.0925074	-0.250637	0.802094	0.0957745
39645207	-0.0231858	0.0925074	-0.250637	0.802094	0.0957745
39647431	-0.0231858	0.0925074	-0.250637	0.802094	0.0957745
39648790	-0.0231858	0.0925074	-0.250637	0.802094	0.0957745
39650827	-0.0231858	0.0925074	-0.250637	0.802094	0.0957745
39652023	-0.0231858	0.0925074	-0.250637	0.802094	0.0957745
39652886	-0.0231858	0.0925074	-0.250637	0.802094	0.0957745
39654373	-0.0231858	0.0925074	-0.250637	0.802094	0.0957745
39655775	-0.0231858	0.0925074	-0.250637	0.802094	0.0957745
39657252	-0.0231858	0.0925074	-0.250637	0.802094	0.0957745
39660102	-0.0231858	0.0925074	-0.250637	0.802094	0.0957745
39660847	-0.0231858	0.0925074	-0.250637	0.802094	0.0957745
39662554	-0.0231858	0.0925074	-0.250637	0.802094	0.0957745
39664976	-0.0231858	0.0925074	-0.250637	0.802094	0.0957745
39666109	-0.0231858	0.0925074	-0.250637	0.802094	0.0957745
39670392	-0.0231858	0.0925074	-0.250637	0.802094	0.0957745
39671476	-0.0231858	0.0925074	-0.250637	0.802094	0.0957745
39674570	-0.0231858	0.0925074	-0.250637	0.802094	0.0957745
39678616	-0.0231858	0.0925074	-0.250637	0.802094	0.0957745
39682533	-0.0231858	0.0925074	-0.250637	0.802094	0.0957745
39687088	-0.0231858	0.0925074	-0.250637	0.802094	0.0957745
39689690	-0.0232202	0.0925076	-0.251009	0.801807	0.0959301
39690379	-0.0232202	0.0925076	-0.251009	0.801807	0.0959301
39693732	-0.0244234	0.0925041	-0.264025	0.791761	0.101406
39696186	-0.0244234	0.0925041	-0.264025	0.791761	0.101406
39698055	-0.0244234	0.0925041	-0.264025	0.791761	0.101406
39699661	-0.0244234	0.0925041	-0.264025	0.791761	0.101406
39701869	-0.0244234	0.0925041	-0.264025	0.791761	0.101406
39704508	-0.0244234	0.0925041	-0.264025	0.791761	0.101406
39707350	-0.0244234	0.0925041	-0.264025	0.791761	0.101406
39708631	-0.0244234	0.0925041	-0.264025	0.791761	0.101406
39710942	-0.0244234	0.0925041	-0.264025	0.791761	0.101406
39713235	-0.0244234	0.0925041	-0.264025	0.791761	0.101406
39715946	-0.0244234	0.0925041	-0.264025	0.791761	0.101406
39719055	-0.0244234	0.0925041	-0.264025	0.791761	0.101406
39721323	-0.0244234	0.0925041	-0.264025	0.791761	0.101406
39722275	-0.0244234	0.0925041	-0.264025	0.791761	0.101406
39722913	-0.0244234	0.0925041	-0.264025	0.791761	0.101406
39724571	-0.0244234	0.0925041	-0.264025	0.791761	0.101406
39726394	-0.0244263	0.0925042	-0.264056	0.791737	0.101419
39729540	-0.0244263	0.0925042	-0.264056	0.791737	0.101419
39730913	-0.0244263	0.0925042	-0.264056	0.791737	0.101419
39732987	-0.0699082	0.0914324	-0.76459	0.444516	0.352113
39734757	-0.0699082	0.0914324	-0.76459	0.444516	0.352113
39736972	-0.0699082	0.0914324	-0.76459	0.444516	0.352113
39738183	-0.0699082	0.0914324	-0.76459	0.444516	0.352113
39738844	-0.0699082	0.0914324	-0.76459	0.444516	0.352113
39740180	-0.0699082	0.0914324	-0.76459	0.444516	0.352113
39743884	-0.0699082	0.0914324	-0.76459	0.444516	0.352113
39747504	-0.0699082	0.0914324	-0.76459	0.444516	0.352113
39749486	-0.0699082	0.0914324	-0.76459	0.444516	0.352113
39752673	-0.0699082	0.0914324	-0.76459	0.444516	0.352113
39758860	-0.0699082	0.0914324	-0.76459	0.444516	0.352113
39763354	-0.0699082	0.0914324	-0.76459	0.444516	0.352113
39764784	-0.0699082	0.0914324	-0.76459	0.444516	0.352113
39766497	-0.0699082	0.0914324	-0.76459	0.444516	0.352113
39768750	-0.0699082	0.0914324	-0.76459	0.444516	0.352113
39770364	-0.0699082	0.0914324	-0.76459	0.444516	0.352113
39775084	-0.0698631	0.0914379	-0.764049	0.444838	0.351798
39776562	-0.0698631	0.0914379	-0.764049	0.444838	0.351798
39778119	-0.0698631	0.0914379	-0.764049	0.444838	0.351798
39780552	-0.0698631	0.0914379	-0.764049	0.444838	0.351798
39781688	-0.0698631	0.0914379	-0.764049	0.444838	0.351798
39783562	-0.0698631	0.0914379	-0.764049	0.444838	0.351798
39786927	-0.0698631	0.0914379	-0.764049	0.444838	0.351798
39789606	-0.0698631	0.0914379	-0.764049	0.444838	0.351798
39792601	-0.0698629	0.0914378	-0.764048	0.444838	0.351798
39794835	-0.0698629	0.0914378	-0.764048	0.444838	0.351798
39797149	-0.0698629	0.0914378	-0.764048	0.444838	0.351798
39798836	-0.0698629	0.0914378	-0.764048	0.444838	0.351798
39799538	-0.0698629	0.0914378	-0.764048	0.444838	0.351798
39800807	-0.0698629	0.0914378	-0.764048	0.444838	0.351798
39801366	-0.0698629	0.0914378	-0.764048	0.444838	0.351798
39801433	-0.0698629	0.0914378	-0.764048	0.444838	0.351798
39801517	-0.0698629	0.0914378	-0.764048	0.444838	0.351798
39801634	-0.0698629	0.0914378	-0.764048	0.444838	0.351798
39801776	-0.0698629	0.0914378	-0.764048	0.444838	0.351798
39803026	-0.0698629	0.0914378	-0.764048	0.444838	0.351798
39804865	-0.0698629	0.0914378	-0.764048	0.444838	0.351798
39805797	-0.0698629	0.0914378	-0.764048	0.444838	0.351798
39806885	-0.0698629	0.0914378	-0.764048	0.444838	0.351798
39808266	-0.0698629	0.0914378	-0.764048	0.444838	0.351798
39809392	-0.0698629	0.0914378	-0.764048	0.444838	0.351798
39813085	-0.0735207	0.0914349	-0.804077	0.421352	0.375355
39813955	-0.0735207	0.0914349	-0.804077	0.421352	0.375355
39815839	-0.0735207	0.0914349	-0.804077	0.421352	0.375355
39816822	-0.0735207	0.0914349	-0.804077	0.421352	0.375355
39819830	-0.0735207	0.0914349	-0.804077	0.421352	0.375355
39822906	-0.0735207	0.0914349	-0.804077	0.421352	0.375355
39825012	-0.0735207	0.0914349	-0.804077	0.421352	0.375355
39826185	-0.0735207	0.0914349	-0.804077	0.421352	0.375355
39828844	-0.0735207	0.0914349	-0.804077	0.421352	0.375355
39831660	-0.100965	0.0903081	-1.118	0.263567	0.57911
39834330	-0.100952	0.0903074	-1.11787	0.263622	0.579019
39835198	-0.100952	0.0903074	-1.11787	0.263622	0.579019
39838035	-0.100952	0.0903074	-1.11787	0.263622	0.579019
39841399	-0.100952	0.0903074	-1.11787	0.263622	0.579019
39844788	-0.100952	0.0903074	-1.11787	0.263622	0.579019
39847562	-0.100952	0.0903074	-1.11787	0.263622	0.579019
39850709	-0.100952	0.0903074	-1.11787	0.263622	0.579019
39854260	-0.100952	0.0903074	-1.11787	0.263622	0.579019
39856415	-0.100952	0.0903074	-1.11787	0.263622	0.579019
39858210	-0.100952	0.0903074	-1.11787	0.263622	0.579019
39861730	-0.100952	0.0903074	-1.11787	0.263622	0.579019
39864014	-0.100952	0.0903074	-1.11787	0.263622	0.579019
39865855	-0.100952	0.0903074	-1.11787	0.263622	0.579019
39871276	-0.100952	0.0903074	-1.11787	0.263622	0.579019
39873084	-0.100952	0.0903074	-1.11787	0.263622	0.579019
39877431	-0.100952	0.0903074	-1.11787	0.263622	0.579019
39880854	-0.100952	0.0903074	-1.11787	0.263622	0.579019
39885023	-0.100952	0.0903074	-1.11787	0.263622	0.579019
39891956	-0.100952	0.0903074	-1.11787	0.263622	0.579019
39895270	-0.100952	0.0903074	-1.11787	0.263622	0.579019
39896856	-0.100952	0.0903074	-1.11787	0.263622	0.579019
39897807	-0.100952	0.0903074	-1.11787	0.263622	0.579019
39898707	-0.100952	0.0903074	-1.11787	0.263622	0.579019
39900027	-0.100952	0.0903074	-1.11787	0.263622	0.579019
39901793	-0.100952	0.0903074	-1.11787	0.263622	0.579019
39903359	-0.100952	0.0903074	-1.11787	0.263622	0.579019
39905038	-0.100952	0.0903074	-1.11787	0.263622	0.579019
39906435	-0.100952	0.0903074	-1.11787	0.263622	0.579019
39907437	-0.100952	0.0903074	-1.11787	0.263622	0.579019
39908163	-0.100952	0.0903074	-1.11787	0.263622	0.579019
39908540	-0.100952	0.0903074	-1.11787	0.263622	0.579019
39909266	-0.100952	0.0903074	-1.11787	0.263622	0.579019
39912850	-0.104411	0.0902041	-1.1575	0.247068	0.607184
39913147	-0.104411	0.0902041	-1.1575	0.247068	0.607184
39913995	-0.104411	0.0902041	-1.1575	0.247068	0.607184
39916756	-0.104411	0.0902041	-1.1575	0.247068	0.607184
39916898	-0.104411	0.0902041	-1.1575	0.247068	0.607184
39917735	-0.104411	0.0902041	-1.1575	0.247068	0.607184
39919576	-0.104411	0.0902041	-1.1575	0.247068	0.607184
39920757	-0.104411	0.0902041	-1.1575	0.247068	0.607184
39921313	-0.104411	0.0902041	-1.1575	0.247068	0.607184
39921583	-0.104411	0.0902041	-1.1575	0.247068	0.607184
39922598	-0.104411	0.0902041	-1.1575	0.247068	0.607184
39923726	-0.104411	0.0902041	-1.1575	0.247068	0.607184
39924071	-0.104411	0.0902041	-1.1575	0.247068	0.607184
39925422	-0.104411	0.0902041	-1.1575	0.247068	0.607184
39926854	-0.104411	0.0902041	-1.1575	0.247068	0.607184
39929985	-0.104411	0.0902041	-1.1575	0.247068	0.607184
39931474	-0.104411	0.0902041	-1.1575	0.247068	0.607184
39933280	-0.104411	0.0902041	-1.1575	0.247068	0.607184
39936723	0.104411	0.0902041	-1.1575	0.247068	0.607184
39938097	-0.104411	0.0902041	-1.1575	0.247068	0.607184
39940890	-0.104411	0.0902041	-1.1575	0.247068	0.607184
39943085	-0.104411	0.0902041	-1.1575	0.247068	0.607184
39945849	-0.104431	0.0902038	-1.15772	0.246977	0.607343
39947697	-0.104431	0.0902038	-1.15772	0.246977	0.607343
39948154	-0.104431	0.0902038	-1.15772	0.246977	0.607343
39949193	-0.104431	0.0902038	-1.15772	0.246977	0.607343
39950587	-0.104431	0.0902038	-1.15772	0.246977	0.607343
39951966	-0.104431	0.0902038	-1.15772	0.246977	0.607343
39953486	-0.104431	0.0902038	-1.15772	0.246977	0.607343
39954413	-0.104431	0.0902038	-1.15772	0.246977	0.607343
39955464	-0.104431	0.0902038	-1.15772	0.246977	0.607343
39959179	-0.0954876	0.087445	-1.09197	0.274845	0.560912
39961310	-0.0954875	0.087445	-1.09197	0.274845	0.560912
39962813	-0.0954875	0.087445	-1.09197	0.274845	0.560912
39964375	-0.0954875	0.087445	-1.09197	0.274845	0.560912
39967076	-0.0954875	0.087445	-1.09197	0.274845	0.560912
39968482	-0.0954875	0.087445	-1.09197	0.274845	0.560912
39972377	-0.0954875	0.087445	-1.09197	0.274845	0.560912
39974159	-0.0954875	0.087445	-1.09197	0.274845	0.560912
39975938	-0.0954875	0.087445	-1.09197	0.274845	0.560912
39976729	-0.0954875	0.087445	-1.09197	0.274845	0.560912
39980456	-0.0954875	0.087445	-1.09197	0.274845	0.560912
39984959	-0.0954875	0.087445	-1.09197	0.274845	0.560912
39990628	-0.0954875	0.087445	-1.09197	0.274845	0.560912
39996082	-0.0954893	0.0874449	-1.09199	0.274836	0.560927
39999894	-0.0954893	0.0874449	-1.09199	0.274836	0.560927
40001546	-0.0954893	0.0874449	-1.09199	0.274836	0.560927
40003331	-0.0954893	0.0874449	-1.09199	0.274836	0.560927
40007969	-0.0954893	0.0874449	-1.09199	0.274836	0.560927
40009590	-0.0954893	0.0874449	-1.09199	0.274836	0.560927
40011916	-0.0954895	0.0874449	-1.092	0.274835	0.560928
40013059	-0.0954895	0.0874449	-1.092	0.274835	0.560928
40014437	-0.0954895	0.0874449	-1.092	0.274835	0.560928
40016285	-0.0954895	0.0874449	-1.092	0.274835	0.560928
40019129	-0.0954895	0.0874449	-1.092	0.274835	0.560928
40021851	-0.0954895	0.0874449	-1.092	0.274835	0.560928
40024153	-0.0954895	0.0874449	-1.092	0.274835	0.560928
40024758	-0.0954895	0.0874449	-1.092	0.274835	0.560928
40028109	-0.0954895	0.0874449	-1.092	0.274835	0.560928
40028906	-0.0954895	0.0874449	-1.092	0.274835	0.560928
40030582	-0.0954895	0.0874449	-1.092	0.274835	0.560928
40033035	-0.0954895	0.0874449	-1.092	0.274835	0.560928
40035313	-0.0954895	0.0874449	-1.092	0.274835	0.560928
40038207	-0.0954895	0.0874449	-1.092	0.274835	0.560928
40042150	-0.0954895	0.0874449	-1.092	0.274835	0.560928
40046785	-0.0946138	0.0874569	-1.08183	0.279327	0.553887
40048295	-0.0946138	0.0874569	-1.08183	0.279327	0.553887
40053372	-0.0946138	0.0874569	-1.08183	0.279327	0.553887
40056687	-0.0946137	0.0874569	-1.08183	0.279327	0.553886
40057558	-0.0946137	0.0874569	-1.08183	0.279327	0.553886
40058192	-0.0946137	0.0874569	-1.08183	0.279327	0.553886
40060271	-0.0946137	0.0874569	-1.08183	0.279327	0.553886
40062564	-0.0946137	0.0874569	-1.08183	0.279327	0.553886
40065303	-0.0946137	0.0874569	-1.08183	0.279327	0.553886
40066967	-0.0946137	0.0874569	-1.08183	0.279327	0.553886
40068571	0.0946137	0.0874569	-1.08183	0.279327	0.553886
40070129	-0.0946137	0.0874569	-1.08183	0.279327	0.553886
40070738	-0.0946137	0.0874569	-1.08183	0.279327	0.553886
40072328	-0.0946137	0.0874569	-1.08183	0.279327	0.553886
40074687	-0.0946137	0.0874569	-1.08183	0.279327	0.553886
40075212	-0.0946137	0.0874569	-1.08183	0.279327	0.553886
40078431	-0.0957952	0.0874984	-1.09482	0.273594	0.562893
40080202	-0.0957952	0.0874984	-1.09482	0.273594	0.562893
40084934	-0.0958109	0.0874988	-1.095	0.273518	0.563015
40087169	-0.0958109	0.0874988	-1.095	0.273518	0.563015
40091932	-0.0958109	0.0874988	-1.095	0.273518	0.563015
40093534	-0.0958109	0.0874988	-1.095	0.273518	0.563015
40096539	-0.0958109	0.0874988	-1.095	0.273518	0.563015
40098436	-0.0958109	0.0874988	-1.095	0.273518	0.563015
40100357	-0.0958109	0.0874988	-1.095	0.273518	0.563015
40101789	-0.0958109	0.0874988	-1.095	0.273518	0.563015
40103951	-0.0958109	0.0874988	-1.095	0.273518	0.563015
40106694	-0.0958109	0.0874988	-1.095	0.273518	0.563015
40111205	-0.0958109	0.0874988	-1.095	0.273518	0.563015
40118163	-0.088114	0.0914879	-0.963122	0.335486	0.474325
40120532	-0.088114	0.0914879	-0.963122	0.335486	0.474325
40123972	-0.088114	0.0914879	-0.963122	0.335486	0.474325
40124746	-0.088114	0.0914879	-0.963122	0.335486	0.474325
40126511	-0.088114	0.0914879	-0.963122	0.335486	0.474325
40129483	-0.088114	0.0914879	-0.963122	0.335486	0.474325
40131392	-0.088114	0.0914879	-0.963122	0.335486	0.474325
40133417	-0.088114	0.0914879	-0.963122	0.335486	0.474325
40137663	-0.088114	0.0914879	-0.963122	0.335486	0.474325
40139856	-0.088114	0.0914879	-0.963122	0.335486	0.474325
40142854	-0.088114	0.0914879	-0.963122	0.335486	0.474325
40149479	-0.088114	0.0914879	-0.963122	0.335486	0.474325
40153470	-0.088114	0.0914879	-0.963122	0.335486	0.474325
40155899	-0.088114	0.0914879	-0.963122	0.335486	0.474325
40156990	-0.088114	0.0914879	-0.963122	0.335486	0.474325
40158941	-0.088114	0.0914879	-0.963122	0.335486	0.474325
40161976	-0.088114	0.0914879	-0.963122	0.335486	0.474325
40165612	-0.088114	0.0914879	-0.963122	0.335486	0.474325
40168776	-0.088114	0.0914879	-0.963122	0.335486	0.474325
40169832	-0.088114	0.0914879	-0.963122	0.335486	0.474325
40171290	-0.088114	0.0914879	-0.963122	0.335486	0.474325
40172496	-0.088114	0.0914879	-0.963122	0.335486	0.474325
40173708	-0.088114	0.0914879	-0.963122	0.335486	0.474325
40176111	-0.088114	0.0914879	-0.963122	0.335486	0.474325
40178042	-0.088114	0.0914879	-0.963122	0.335486	0.474325
40180383	-0.088114	0.0914879	-0.963122	0.335486	0.474325
40181766	-0.088114	0.0914879	-0.963122	0.335486	0.474325
40190620	-0.088114	0.0914879	-0.963122	0.335486	0.474325
40192577	-0.088114	0.0914879	-0.963122	0.335486	0.474325
40194308	-0.0881139	0.0914879	-0.963121	0.335487	0.474325
40195485	-0.0881139	0.0914879	-0.963121	0.335487	0.474325
40197101	-0.0881139	0.0914879	-0.963121	0.335487	0.474325
40198143	-0.0881139	0.0914879	-0.963121	0.335487	0.474325
40198707	-0.0881139	0.0914879	-0.963121	0.335487	0.474325
40199281	-0.0881139	0.0914879	-0.963121	0.335487	0.474325
40200212	-0.0881139	0.0914879	-0.963121	0.335487	0.474325
40201182	-0.0881139	0.0914879	-0.963121	0.335487	0.474325
40201649	-0.0881139	0.0914879	-0.963121	0.335487	0.474325
40202339	-0.0881139	0.0914879	-0.963121	0.335487	0.474325
40202969	-0.0881139	0.0914879	-0.963121	0.335487	0.474325
40204624	-0.0881139	0.0914879	-0.963121	0.335487	0.474325
40206226	-0.0881139	0.0914879	-0.963121	0.335487	0.474325
40206859	-0.0881139	0.0914879	-0.963121	0.335487	0.474325
40207773	-0.0881139	0.0914879	-0.963121	0.335487	0.474325
40208685	-0.0881139	0.0914879	-0.963121	0.335487	0.474325
40209798	-0.0881139	0.0914879	-0.963121	0.335487	0.474325
40210611	-0.0881139	0.0914879	-0.963121	0.335487	0.474325
40211887	-0.0875646	0.0914966	-0.957025	0.338554	0.470372
40213427	-0.0875646	0.0914966	-0.957025	0.338554	0.470372
40214998	-0.0875646	0.0914966	-0.957025	0.338554	0.470372
40217220	-0.0875646	0.0914966	-0.957025	0.338554	0.470372
40219058	-0.0875646	0.0914966	-0.957025	0.338554	0.470372
40221741	-0.0875646	0.0914966	-0.957025	0.338554	0.470372
40224953	-0.0875646	0.0914966	-0.957025	0.338554	0.470372
40227321	-0.0884413	0.0914865	-0.966714	0.333687	0.476661
40228036	-0.0884415	0.0914865	-0.966717	0.333685	0.476663
40228920	-0.0884415	0.0914865	-0.966717	0.333685	0.476663
40230018	-0.0884415	0.0914865	-0.966717	0.333685	0.476663
40230852	-0.0884415	0.0914865	-0.966717	0.333685	0.476663
40232063	-0.0884415	0.0914865	-0.966717	0.333685	0.476663
40232733	-0.0884415	0.0914865	-0.966717	0.333685	0.476663
40234138	-0.0884415	0.0914865	-0.966717	0.333685	0.476663
40235627	-0.088365	0.0914871	-0.965874	0.334107	0.476114
40237076	-0.0870597	0.0914925	-0.95155	0.341325	0.466831
40237762	-0.0870597	0.0914925	-0.95155	0.341325	0.466831
40238635	-0.0870597	0.0914925	-0.95155	0.341325	0.466831
40239638	-0.0870597	0.0914925	-0.95155	0.341325	0.466831
40240347	-0.0870597	0.0914925	-0.95155	0.341325	0.466831
40240649	-0.0870597	0.0914925	-0.95155	0.341325	0.466831
40241182	-0.0870597	0.0914925	-0.95155	0.341325	0.466831
40241808	-0.0870597	0.0914925	-0.95155	0.341325	0.466831
40242184	-0.0870597	0.0914925	-0.95155	0.341325	0.466831
40243237	-0.0870597	0.0914925	-0.95155	0.341325	0.466831
40244368	-0.0870597	0.0914925	-0.95155	0.341325	0.466831
40245669	-0.0870597	0.0914925	-0.95155	0.341325	0.466831
40246787	-0.0870597	0.0914925	-0.95155	0.341325	0.466831
40248390	-0.0870597	0.0914925	-0.95155	0.341325	0.466831
40251190	-0.0870597	0.0914925	-0.95155	0.341325	0.466831
40251856	-0.0870597	0.0914925	-0.95155	0.341325	0.466831
40252623	-0.0870597	0.0914925	-0.95155	0.341325	0.466831
40255162	-0.0870597	0.0914925	-0.95155	0.341325	0.466831
40259852	-0.0870597	0.0914925	-0.95155	0.341325	0.466831
40262435	-0.0870597	0.0914925	-0.95155	0.341325	0.466831
40265938	-0.0870597	0.0914925	-0.95155	0.341325	0.466831
40268825	-0.0870597	0.0914925	-0.95155	0.341325	0.466831
40271392	-0.0870597	0.0914925	-0.95155	0.341325	0.466831
40275033	-0.0870597	0.0914925	-0.95155	0.341325	0.466831
40278515	-0.0870597	0.0914925	-0.95155	0.341325	0.466831
40281283	-0.0870597	0.0914925	-0.951551	0.341325	0.466832
40283787	-0.0624653	0.0917416	-0.680883	0.495946	0.304566
40285679	-0.0624583	0.0917416	-0.680807	0.495994	0.304524
40288055	-0.0562833	0.0917249	-0.61361	0.539473	0.26803
40289113	-0.0562833	0.0917249	-0.61361	0.539473	0.26803
40289782	-0.0562833	0.0917249	-0.61361	0.539473	0.26803
40291187	-0.0562833	0.0917249	-0.61361	0.539473	0.26803
40292328	-0.0562833	0.0917249	-0.61361	0.539473	0.26803
40292704	-0.0562833	0.0917249	-0.61361	0.539473	0.26803
40293084	-0.0562833	0.0917249	-0.61361	0.539473	0.26803
40294368	-0.0562833	0.0917249	-0.61361	0.539473	0.26803
40295069	-0.0562833	0.0917249	-0.61361	0.539473	0.26803
40295228	-0.0562833	0.0917249	-0.61361	0.539473	0.26803
40296377	-0.0562833	0.0917249	-0.61361	0.539473	0.26803
40297327	-0.0562833	0.0917249	-0.61361	0.539473	0.26803
40298089	-0.0562833	0.0917249	-0.61361	0.539473	0.26803
40299919	-0.0562833	0.0917249	-0.61361	0.539473	0.26803
40301253	-0.0562833	0.0917249	-0.61361	0.539473	0.26803
40302514	-0.0562833	0.0917249	-0.61361	0.539473	0.26803
40303318	-0.0562833	0.0917249	-0.61361	0.539473	0.26803
40303760	-0.0562833	0.0917249	-0.61361	0.539473	0.26803
40304161	-0.0562833	0.0917249	-0.61361	0.539473	0.26803
40305284	-0.0562833	0.0917249	-0.61361	0.539473	0.26803
40309122	-0.0562833	0.0917249	-0.61361	0.539473	0.26803
40310671	-0.0562833	0.0917249	-0.61361	0.539473	0.26803
40312391	-0.0562833	0.0917249	-0.61361	0.539473	0.26803
40314704	-0.0562833	0.0917249	-0.61361	0.539473	0.26803
40316451	-0.0562833	0.0917249	-0.61361	0.539473	0.26803
40319260	-0.10037	0.0920581	-1.09029	0.275585	0.559745
40320382	-0.10037	0.0920581	-1.09029	0.275585	0.559745
40321783	-0.10037	0.0920581	-1.09029	0.275585	0.559745
40323728	-0.10037	0.0920581	-1.09029	0.275585	0.559745
40325715	-0.10037	0.0920581	-1.09029	0.275585	0.559745
40328035	-0.10037	0.0920581	-1.09029	0.275585	0.559745
40329924	-0.10037	0.0920581	-1.09029	0.275585	0.559745
40332086	-0.10037	0.0920581	-1.09029	0.275585	0.559745
40333374	-0.10037	0.0920581	-1.09029	0.275585	0.559745
40335218	-0.10037	0.0920581	-1.09029	0.275585	0.559745
40336891	-0.10037	0.0920581	-1.09029	0.275585	0.559745
40338995	-0.10037	0.0920581	-1.09029	0.275585	0.559745
40341882	-0.10037	0.0920581	-1.09029	0.275585	0.559745
40342888	-0.10037	0.0920581	-1.09029	0.275585	0.559745
40344325	-0.10037	0.0920581	-1.09029	0.275585	0.559745
40344354	-0.10037	0.0920581	-1.09029	0.275585	0.559745
40345340	-0.10037	0.0920581	-1.09029	0.275585	0.559745
40346966	-0.10037	0.0920581	-1.09029	0.275585	0.559745
40349541	-0.10037	0.0920581	-1.09029	0.275585	0.559745
40349906	-0.10037	0.0920581	-1.09029	0.275585	0.559745
40350744	-0.10037	0.0920581	-1.09029	0.275585	0.559745
40352358	-0.10037	0.0920581	-1.09029	0.275585	0.559745
40354053	-0.10037	0.0920581	-1.09029	0.275585	0.559745
40354531	-0.10037	0.0920581	-1.09029	0.275585	0.559745
40355592	-0.100952	0.0920882	-1.09626	0.272967	0.56389
40355980	-0.100952	0.0920882	-1.09626	0.272967	0.56389
40356571	-0.100952	0.0920882	-1.09626	0.272967	0.56389
40357771	-0.100952	0.0920882	-1.09626	0.272967	0.56389
40359144	-0.100952	0.0920882	-1.09626	0.272967	0.56389
40360614	-0.100952	0.0920882	-1.09626	0.272967	0.56389
40361928	-0.100952	0.0920882	-1.09626	0.272967	0.56389
40362802	-0.100952	0.0920882	-1.09626	0.272967	0.56389
40363374	-0.100952	0.0920882	-1.09626	0.272967	0.56389
40364026	-0.100952	0.0920882	-1.09626	0.272967	0.56389
40365171	-0.100952	0.0920882	-1.09626	0.272967	0.56389
40366744	-0.100952	0.0920882	-1.09626	0.272967	0.56389
40369129	-0.100952	0.0920882	-1.09626	0.272967	0.56389
40371364	-0.100952	0.0920882	-1.09626	0.272967	0.56389
40372665	-0.100952	0.0920882	-1.09626	0.272967	0.56389
40373704	-0.100952	0.0920882	-1.09626	0.272967	0.56389
40374788	-0.100952	0.0920882	-1.09626	0.272967	0.56389
40376636	-0.100952	0.0920882	-1.09626	0.272967	0.56389
40377555	-0.100952	0.0920882	-1.09626	0.272967	0.56389
40378144	-0.100952	0.0920882	-1.09626	0.272967	0.56389
40379532	-0.100952	0.0920882	-1.09626	0.272967	0.56389
40380282	-0.100952	0.0920882	-1.09626	0.272967	0.56389
40382042	-0.100952	0.0920883	-1.09625	0.272968	0.563889
40382624	-0.100952	0.0920883	-1.09625	0.272968	0.563889
40384037	-0.100952	0.0920883	-1.09625	0.272968	0.563889
40385736	-0.100952	0.0920883	-1.09625	0.272968	0.563889
40389017	-0.136983	0.0927525	-1.47686	0.139713	0.854764
40389724	-0.136983	0.0927525	-1.47686	0.139713	0.854764
40390825	-0.136983	0.0927525	-1.47686	0.139713	0.854764
40391683	-0.136983	0.0927525	-1.47686	0.139713	0.854764
40392603	-0.136983	0.0927525	-1.47686	0.139713	0.854764
40394485	-0.136983	0.0927525	-1.47686	0.139713	0.854764
40395376	-0.136983	0.0927525	-1.47686	0.139713	0.854764
40396311	-0.136983	0.0927525	-1.47686	0.139713	0.854764
40397453	-0.136983	0.0927525	-1.47686	0.139713	0.854764
40398321	-0.136983	0.0927525	-1.47686	0.139713	0.854764
40399795	-0.136983	0.0927525	-1.47686	0.139713	0.854764
40400958	-0.136983	0.0927525	-1.47686	0.139713	0.854764
40402668	-0.136983	0.0927525	-1.47686	0.139713	0.854764
40404559	-0.136983	0.0927525	-1.47686	0.139713	0.854764
40407231	-0.136983	0.0927525	-1.47686	0.139713	0.854764
40408762	-0.136983	0.0927525	-1.47686	0.139713	0.854764
40409856	-0.136983	0.0927525	-1.47686	0.139713	0.854764
40412102	-0.136983	0.0927525	-1.47686	0.139713	0.854764
40414779	-0.136983	0.0927525	-1.47686	0.139713	0.854764
40416047	-0.136983	0.0927525	-1.47686	0.139713	0.854764
40418182	-0.136983	0.0927525	-1.47686	0.139713	0.854764
40421068	-0.136983	0.0927525	-1.47686	0.139713	0.854764
40421851	-0.136983	0.0927525	-1.47686	0.139713	0.854764
40423693	-0.136983	0.0927525	-1.47686	0.139713	0.854764
40424573	-0.136983	0.0927525	-1.47686	0.139713	0.854764
40425034	-0.136983	0.0927525	-1.47686	0.139713	0.854764
40425464	-0.136983	0.0927525	-1.47686	0.139713	0.854764
40429260	-0.136983	0.0927525	-1.47686	0.139713	0.854764
40433250	-0.136983	0.0927525	-1.47686	0.139713	0.854764
40436619	-0.136983	0.0927525	-1.47686	0.139713	0.854764
40439136	-0.136983	0.0927525	-1.47686	0.139713	0.854764
40442909	-0.136983	0.0927525	-1.47686	0.139713	0.854764
40444013	-0.136983	0.0927525	-1.47686	0.139713	0.854764
40445553	-0.136983	0.0927525	-1.47686	0.139713	0.854764
40448051	-0.136983	0.0927525	-1.47686	0.139713	0.854764
40448610	-0.136983	0.0927525	-1.47686	0.139713	0.854764
40449658	-0.136983	0.0927525	-1.47686	0.139713	0.854764
40451612	-0.136983	0.0927525	-1.47686	0.139713	0.854764
40451908	-0.136983	0.0927525	-1.47686	0.139713	0.854764
40454234	-0.136983	0.0927525	-1.47686	0.139713	0.854764
40455511	-0.136983	0.0927525	-1.47686	0.139713	0.854764
40459377	-0.136983	0.0927525	-1.47686	0.139713	0.854764
40464924	-0.136983	0.0927525	-1.47686	0.139713	0.854764
40465901	-0.136983	0.0927525	-1.47686	0.139713	0.854764
40466570	-0.136983	0.0927525	-1.47686	0.139713	0.854764
40468430	-0.136983	0.0927525	-1.47686	0.139713	0.854764
40471075	-0.136983	0.0927525	-1.47686	0.139713	0.854764
40473899	-0.136983	0.0927525	-1.47686	0.139713	0.854764
40480081	-0.136983	0.0927525	-1.47686	0.139713	0.854764
40484933	-0.165877	0.0924358	-1.79451	0.0727322	1.13827
40486933	-0.165877	0.0924358	-1.79451	0.0727322	1.13827
40488359	-0.165877	0.0924358	-1.79451	0.0727322	1.13827
40490075	-0.165877	0.0924358	-1.79451	0.0727322	1.13827
40490692	-0.165877	0.0924358	-1.79451	0.0727322	1.13827
40491582	-0.165877	0.0924358	-1.79451	0.0727322	1.13827
40492881	-0.165877	0.0924358	-1.79451	0.0727322	1.13827
40494843	-0.165877	0.0924358	-1.79451	0.0727322	1.13827
40497200	-0.165877	0.0924358	-1.79451	0.0727322	1.13827
40497741	-0.165877	0.0924358	-1.79451	0.0727322	1.13827
40498362	-0.165877	0.0924358	-1.79451	0.0727322	1.13827
40499166	-0.165877	0.0924358	-1.79451	0.0727322	1.13827
40499414	-0.165877	0.0924358	-1.79451	0.0727322	1.13827
40499556	-0.165877	0.0924358	-1.79451	0.0727322	1.13827
40499880	-0.165877	0.0924358	-1.79451	0.0727322	1.13827
40501368	-0.165877	0.0924358	-1.79451	0.0727322	1.13827
40504502	-0.165877	0.0924358	-1.79451	0.0727322	1.13827
40506026	-0.165876	0.0924357	-1.79451	0.0727326	1.13827
40506661	-0.165876	0.0924357	-1.79451	0.0727326	1.13827
40509189	-0.165876	0.0924357	-1.79451	0.0727326	1.13827
40510696	-0.165876	0.0924357	-1.79451	0.0727326	1.13827
40513060	-0.165876	0.0924357	-1.79451	0.0727326	1.13827
40515495	-0.169795	0.0924204	-1.8372	0.0661806	1.17927
40516308	-0.169795	0.0924204	-1.8372	0.0661806	1.17927
40517775	-0.169795	0.0924204	-1.8372	0.0661806	1.17927
40521594	-0.169795	0.0924204	-1.8372	0.0661806	1.17927
40523164	-0.169795	0.0924204	-1.8372	0.0661806	1.17927
40525516	-0.169795	0.0924204	-1.8372	0.0661806	1.17927
40526973	-0.169795	0.0924204	-1.8372	0.0661806	1.17927
40527827	-0.169795	0.0924204	-1.8372	0.0661806	1.17927
40528087	-0.169795	0.0924204	-1.8372	0.0661806	1.17927
40528979	-0.169795	0.0924204	-1.8372	0.0661806	1.17927
40529376	-0.169795	0.0924204	-1.8372	0.0661806	1.17927
40530969	-0.169795	0.0924204	-1.8372	0.0661806	1.17927
40532353	-0.169795	0.0924204	-1.8372	0.0661806	1.17927
40533773	-0.169795	0.0924204	-1.8372	0.0661806	1.17927
40535633	-0.169795	0.0924204	-1.8372	0.0661806	1.17927
40536910	-0.169795	0.0924204	-1.8372	0.0661806	1.17927
40537836	-0.169795	0.0924204	-1.8372	0.0661806	1.17927
40539760	-0.169795	0.0924204	-1.8372	0.0661806	1.17927
40540939	-0.169795	0.0924204	-1.8372	0.0661806	1.17927
40542695	-0.169795	0.0924204	-1.8372	0.0661806	1.17927
40543577	-0.169795	0.0924204	-1.8372	0.0661806	1.17927
40545656	-0.169795	0.0924204	-1.8372	0.0661806	1.17927
40547310	-0.169795	0.0924204	-1.8372	0.0661806	1.17927
40548852	-0.169795	0.0924204	-1.8372	0.0661806	1.17927
40549805	-0.169795	0.0924204	-1.8372	0.0661806	1.17927
40551119	-0.169795	0.0924204	-1.8372	0.0661806	1.17927
40552408	-0.169795	0.0924204	-1.8372	0.0661806	1.17927
40554118	-0.169795	0.0924204	-1.8372	0.0661806	1.17927
40555492	-0.169795	0.0924204	-1.8372	0.0661806	1.17927
40556595	-0.169795	0.0924204	-1.8372	0.0661806	1.17927
40560436	-0.169795	0.0924204	-1.8372	0.0661806	1.17927
40562165	-0.169795	0.0924204	-1.8372	0.0661806	1.17927
40564885	-0.169795	0.0924204	-1.8372	0.0661806	1.17927
40569508	-0.169795	0.0924204	-1.8372	0.0661806	1.17927
40571845	-0.169795	0.0924204	-1.8372	0.0661806	1.17927
40574030	-0.169795	0.0924204	-1.8372	0.0661806	1.17927
40574552	-0.169795	0.0924204	-1.8372	0.0661806	1.17927
40576540	-0.169795	0.0924204	-1.8372	0.0661806	1.17927
40579619	-0.169795	0.0924204	-1.8372	0.0661806	1.17927
40580258	-0.169795	0.0924204	-1.8372	0.0661806	1.17927
40583166	-0.169795	0.0924204	-1.8372	0.0661806	1.17927
40585633	-0.169795	0.0924204	-1.8372	0.0661806	1.17927
40589157	-0.169795	0.0924204	-1.8372	0.0661806	1.17927
40591381	-0.169795	0.0924204	-1.8372	0.0661806	1.17927
40594023	-0.169795	0.0924204	-1.8372	0.0661806	1.17927
40595878	-0.169795	0.0924204	-1.8372	0.0661806	1.17927
40597825	-0.169795	0.0924204	-1.8372	0.0661806	1.17927
40599720	-0.169795	0.0924204	-1.8372	0.0661806	1.17927
40602456	-0.169795	0.0924204	-1.8372	0.0661806	1.17927
40605925	-0.169795	0.0924204	-1.8372	0.0661806	1.17927
40608106	-0.169795	0.0924204	-1.8372	0.0661806	1.17927
40612834	-0.169795	0.0924204	-1.8372	0.0661806	1.17927
40614988	-0.169795	0.0924204	-1.8372	0.0661806	1.17927
40616568	-0.169795	0.0924204	-1.8372	0.0661806	1.17927
40618239	-0.169795	0.0924204	-1.8372	0.0661806	1.17927
40620127	-0.169795	0.0924204	-1.8372	0.0661806	1.17927
40623134	-0.169795	0.0924204	-1.8372	0.0661806	1.17927
40624171	-0.169795	0.0924204	-1.8372	0.0661806	1.17927
40627325	-0.169931	0.092421	-1.83866	0.065965	1.18069
40630736	-0.169931	0.092421	-1.83866	0.065965	1.18069
40634058	-0.169931	0.092421	-1.83866	0.0659648	1.18069
40636351	-0.169931	0.092421	-1.83867	0.0659644	1.18069
40639102	-0.169932	0.092421	-1.83867	0.0659638	1.18069
40640707	-0.169932	0.092421	-1.83868	0.0659626	1.1807
40642386	-0.169934	0.092421	-1.83869	0.0659605	1.18072
40644110	-0.169936	0.092421	-1.83872	0.0659571	1.18074
40645737	-0.16994	0.0924211	-1.83875	0.0659515	1.18078
40648241	-0.169945	0.0924211	-1.83881	0.0659424	1.18083
40650621	-0.169955	0.0924211	-1.83892	0.0659274	1.18093
40652389	-0.16997	0.0924212	-1.83908	0.0659033	1.18109
40653957	-0.169995	0.0924212	-1.83935	0.0658638	1.18135
40655453	-0.17003	0.0924213	-1.83972	0.065809	1.18171
40657021	-0.170067	0.0924214	-1.84013	0.0657491	1.18211
40658590	-0.17014	0.0924215	-1.84091	0.0656347	1.18287
40661881	-0.170276	0.0924216	-1.84238	0.0654191	1.1843
40663253	-0.170442	0.0924213	-1.84419	0.0651562	1.18604
40664321	-0.170624	0.0924207	-1.84617	0.0648677	1.18797
40666066	-0.170817	0.0924195	-1.84828	0.0645612	1.19003
40667040	-0.17104	0.0924175	-1.85073	0.0642079	1.19241
40670167	-0.171288	0.0924144	-1.85347	0.0638148	1.19508
40673587	-0.171544	0.0924104	-1.85633	0.0634067	1.19787
40677046	-0.171664	0.0924081	-1.85767	0.0632154	1.19918
40678195	-0.171712	0.0924072	-1.85821	0.0631394	1.1997
40679864	-0.171713	0.0924072	-1.85822	0.0631373	1.19971
40680736	-0.171713	0.0924072	-1.85823	0.0631371	1.19972
40681730	-0.171713	0.0924072	-1.85823	0.063137	1.19972
40683145	-0.171735	0.0924067	-1.85847	0.0631024	1.19995
40683740	-0.171735	0.0924067	-1.85847	0.0631024	1.19995
40684975	-0.171735	0.0924067	-1.85847	0.0631024	1.19995
40685598	-0.171735	0.0924067	-1.85847	0.0631024	1.19995
40686078	-0.171735	0.0924067	-1.85847	0.0631024	1.19995
40687618	-0.171735	0.0924067	-1.85847	0.0631024	1.19995
40689336	-0.171735	0.0924067	-1.85847	0.0631024	1.19995
40690537	-0.171735	0.0924067	-1.85847	0.0631023	1.19995
40691570	-0.171735	0.0924067	-1.85847	0.0631019	1.19996
40693490	-0.171737	0.0924068	-1.85849	0.0630991	1.19998
40695042	-0.171748	0.092407	-1.85861	0.0630829	1.20009
40696272	-0.171751	0.0924071	-1.85864	0.0630787	1.20012
40699847	-0.171752	0.0924071	-1.85864	0.0630779	1.20012
40700607	-0.171752	0.0924071	-1.85864	0.0630778	1.20012
40701657	-0.171752	0.0924071	-1.85864	0.0630778	1.20012
40702874	-0.171752	0.0924071	-1.85864	0.0630778	1.20012
40704882	-0.171752	0.0924071	-1.85864	0.0630778	1.20012
40707307	-0.171752	0.0924071	-1.85864	0.0630778	1.20012
40708818	-0.171752	0.0924071	-1.85864	0.0630778	1.20012
40709007	-0.171752	0.0924071	-1.85864	0.0630778	1.20012
40709123	-0.171752	0.0924071	-1.85864	0.0630778	1.20012
40710547	-0.171752	0.0924071	-1.85864	0.0630778	1.20012
40711689	-0.171752	0.0924071	-1.85864	0.0630778	1.20012
40712302	-0.171752	0.0924071	-1.85864	0.0630778	1.20012
40713409	-0.171752	0.0924071	-1.85864	0.0630778	1.20012
40714160	-0.171752	0.0924071	-1.85864	0.0630778	1.20012
40715175	-0.171752	0.0924071	-1.85864	0.0630778	1.20012
40715856	-0.171752	0.0924071	-1.85864	0.0630778	1.20012
40716209	-0.171752	0.0924071	-1.85864	0.0630778	1.20012
40717500	-0.171752	0.0924071	-1.85864	0.0630778	1.20012
40720494	-0.161634	0.092516	-1.74709	0.0806218	1.09355
40722324	-0.161634	0.092516	-1.74709	0.0806218	1.09355
40727966	-0.161634	0.092516	-1.74709	0.0806218	1.09355
40731931	-0.161634	0.092516	-1.74709	0.0806218	1.09355
40733567	-0.161634	0.092516	-1.74709	0.0806218	1.09355
40737525	-0.161634	0.092516	-1.74709	0.0806218	1.09355
40738776	-0.161634	0.092516	-1.74709	0.0806218	1.09355
40740040	-0.161634	0.092516	-1.74709	0.0806218	1.09355
40741846	-0.161634	0.092516	-1.74709	0.0806218	1.09355
40743530	-0.161634	0.092516	-1.74709	0.0806218	1.09355
40747583	-0.161634	0.092516	-1.74709	0.0806216	1.09355
40748801	-0.161634	0.092516	-1.74709	0.0806216	1.09355
40754941	-0.157321	0.0926263	-1.69845	0.0894231	1.04855
40756675	-0.157321	0.0926263	-1.69845	0.0894231	1.04855
40761056	-0.157321	0.0926263	-1.69845	0.0894231	1.04855
40763986	-0.157321	0.0926263	-1.69845	0.0894231	1.04855
40766181	-0.157321	0.0926263	-1.69845	0.0894231	1.04855
40770612	-0.157321	0.0926263	-1.69845	0.0894231	1.04855
40773487	-0.157321	0.0926263	-1.69845	0.0894232	1.04855
40775481	0.15732	0.0926264	-1.69844	0.0894256	1.04854
40779232	-0.15732	0.0926264	-1.69844	0.0894256	1.04854
40784310	-0.15732	0.0926264	-1.69844	0.0894256	1.04854
