# Supplementary material for: Heritable variation at the chromosome 21 gene ERG is associated with acute lymphoblastic leukemia risk in children with and without Down syndrome
Source: Leukemia. 2019 Jul 11;33(11):2746–51. doi: 10.1038/s41375-019-0514-9 (PMC6858994; doi:10.1038/s41375-019-0514-9)
Supplement: Supplementary file 6 — Table S4 [file 41375_2019_514_MOESM6_ESM.xlsx]

## Sheet: Sheet1
Table S4 - Interactions between ALL-associated SNP rs2836371 and four white blood cell (WBC) trait-associated SNPs at ERG, in Latinos and non-Latino whites, in the California Cancer Records Linkage Project (CCRLP) ALL Study.
SNP rsID	Associated WBC trait(s) (PubMed ID)	Chromosome 21 location, bp (hg19)	SNP minor allele frequency		Interaction with rs2836371 in Latinos		Interaction with rs2836371 in non-Latino whites
			Latino controls	Non-Latino white controls	P-value	OR (95% CI)	P-value	OR (95% CI)
rs78762153	Basophil count (21738478)	39845275	0.0075	0.0093	0.116	1.99 (0.84-4.68)	0.605	0.82 (0.38-1.75)
rs80109907	Monocyte % of white cells & granulocyte % of myeloid white cells (27863252)	39850955	0.0097	0.013	0.0794	2.00 (0.92-4.34)	0.476	0.78 (0.39-1.54)
rs7275212	Basophil count (21738478)	39852551	0.0097	0.013	0.0794	2.00 (0.92-4.34)	0.476	0.78 (0.39-1.54)
rs58030288	Sum eosinophil basophil counts (27863252)	39854478	0.0097	0.013	0.0794	2.00 (0.92-4.34)	0.476	0.78 (0.39-1.54)
